# Supplementary material for: In Vitro Gastrointestinal Digestion of Various Sweet Potato Leaves: Polyphenol Profiles, Bioaccessibility and Bioavailability Elucidation
Source: Antioxidants (Basel). 2024 Apr 26;13(5):520. doi: 10.3390/antiox13050520 (PMC11117659; doi:10.3390/antiox13050520)
Supplement: Supplementary file 1 [file antioxidants-13-00520-s001.zip]

Archive with 1 entries (1 files):
- antioxidants-2925689-supplementary.pdf
